# Supplementary material for: A retrospective analysis of phosphatase catalytic subunit gene variants in patients with rare disorders identifies novel candidate neurodevelopmental disease genes
Source: Front Cell Dev Biol. 2023 Mar 28;11:1107930. doi: 10.3389/fcell.2023.1107930 (PMC10086149; doi:10.3389/fcell.2023.1107930)
Supplement: Supplementary file 1 [file Table2.XLSX]

## Sheet: Sheet1
	Genomic alteration in GEL (position and variant details)				GRCh38 variant details	HGNC Gene Symbol	MANE select transcript		Predicted consequence			Variations in Ensembl database
Assembly	Chromosome	Position	Reference	Alternate	Variant (chromosome_position_change)	Genomic Feature Hgnc	MANE_SELECT	Consequence	CDS_position	Protein_position	Amino_acids	Existing_variation
GRCh38	11	47248477	A	C	11_47248477_A/C	ACP2	NM_001610.4	intron_variant	-	-	-	rs1161630317
GRCh38	19	39107001	G	A	19_39107001_G/A	ACP7	NM_001004318.3	missense_variant	1168	390	V/M	rs546523874,COSV58700546
GRCh38	2	232457661	G	A	2_232457661_G/A	ALPI	NM_001631.5	missense_variant	745	249	G/R	rs766666691,COSV55013296,COSV99785747
GRCh38	1	21576602	G	A	1_21576602_G/A	ALPL	NM_000478.6	missense_variant	1270	424	V/M	rs1326895984,CM077893
GRCh38	2	232408017	T	C	2_232408017_T/C	ALPPL2	NM_031313.3	splice_region_variant	648	216	D	rs145557709,COSV54967518
GRCh38	9	96564847	T	C	9_96564847_T/C	CDC14B	NM_033331.4	missense_variant	257	86	Y/C	rs1024160717
GRCh38	3	48174345	C	T	3_48174345_C/T	CDC25A	NM_001789.3	missense_variant	869	290	R/K	rs760183973
GRCh38	20	3801318	C	G	20_3801318_C/G	CDC25B	NM_021873.4	missense_variant	770	257	S/C	-
GRCh38	10	75037952	C	T	10_75037952_C/T	DUPD1	NM_001003892.3	missense_variant	547	183	V/I	rs752825863,COSV58301672
GRCh38	5	172770255	G	T	5_172770255_G/T	DUSP1	NM_004417.4	stop_gained	419	140	S/*	COSV53320998
GRCh38	2	73768870	G	A	2_73768870_G/A	DUSP11	NM_003584.3	intron_variant	-	-	-	rs547713443
GRCh38	17	37512508	C	A	17_37512508_C/A	DUSP14	NM_007026.4	missense_variant	236	79	A/D	-
GRCh38	17	37512857	C	A	17_37512857_C/A	DUSP14	NM_007026.4	stop_gained	585	195	Y/*	-
GRCh38	2	96143925	G	T	2_96143925_G/T	DUSP2	NM_004418.4	missense_variant	843	281	D/E	-
GRCh38	6	345915	T	G	6_345915_T/G	DUSP22	NM_001286555.3	missense_variant	250	84	C/G	-
GRCh38	8	29349909	C	A	8_29349909_C/A	DUSP4	NM_001394.7	missense_variant	370	124	V/L	-
GRCh38	12	89349553	G	A	12_89349553_G/A	DUSP6	NM_001946.4	missense_variant	847	283	R/W	rs1194818369
GRCh38	X	153650153	G	A	X_153650153_G/A	DUSP9	NM_001318503.2	missense_variant	1003	335	G/R	COSV61438176
GRCh37	8	72211338	TG	T	8_71299103_TG/T	EYA1	NM_000503.6	frameshift_variant	769-770	257	Q/X	-
GRCh38	8	71215455	G	T	8_71215455_G/T	EYA1	NM_000503.6	missense_variant	1529	510	A/E	COSV58162183
GRCh37	4	877828	C	T	4_884040_C/T	GAK	NM_005255.4	missense_variant	1252	418	A/T	rs766825560
GRCh38	4	868668	G	A	4_868668_G/A	GAK	NM_005255.4	missense_variant	2266	756	R/W	rs980973977
GRCh38	4	865176	C	T	4_865176_C/T	GAK	NM_005255.4	missense_variant	3112	1038	A/T	COSV58506827
GRCh38	4	896528	T	C	4_896528_T/C	GAK	NM_005255.4	missense_variant	673	225	M/V	rs952660552
GRCh38	4	884062	T	C	4_884062_T/C	GAK	NM_005255.4	missense_variant	1230	410	I/M	rs1577154755,COSV58504572
GRCh38	18	47130319	G	C	18_47130319_G/C	HDHD2	NM_032124.5	missense_variant	320	107	T/R	-
GRCh38	10	119823112	A	C	10_119823112_A/C	INPP5F	NM_014937.4	missense_variant	2074	692	M/L	-
GRCh38	10	119805452	AGTG	A	10_119805452_AGTG/A	INPP5F	NM_014937.4	inframe_deletion	1310-1313	437-438	KW/K	-
GRCh37	X	149814199	G	A	X_150645726_G/A	MTM1	NM_000252.3	missense_variant	722	241	R/H	CM970992,COSV104625747
GRCh38	X	150596517	A	G	X_150596517_A/G	MTM1	NM_000252.3	missense_variant	83	28	N/S	rs782634894
GRCh38	15	30941570	C	T	15_30941570_C/T	MTMR10	NM_017762.3	missense_variant	2234	745	G/E	COSV100075667
GRCh38	1	149933849	A	G	1_149933849_A/G	MTMR11	NM_001145862.2	splice_region_variant	-	-	-	-
GRCh38	3	9697737	CCTCT	C	3_9697737_CCTCT/C	MTMR14	NM_001077525.3	frameshift_variant	1640-1644	547-548	SS/X	rs748143424
GRCh37	11	95591756	C	T	11_95858592_C/T	MTMR2	NM_016156.6	missense_variant	509	170	R/Q	rs768008435,COSV60580320
GRCh38	11	95835325	C	CAGGAG	11_95835325_C/CAGGAG	MTMR2	NM_016156.6	frameshift_variant	1897	633	A/LLX	-
GRCh38	11	95836164	G	C	11_95836164_G/C	MTMR2	NM_016156.6	missense_variant	1754	585	P/R	-
GRCh38	11	95844963	C	T	11_95844963_C/T	MTMR2	NM_016156.6	missense_variant	1376	459	R/Q	rs1023654455,COSV100656544,COSV100656732
GRCh38	22	30012502	G	A	22_30012502_G/A	MTMR3	NM_021090.4	missense_variant	1256	419	R/H	-
GRCh38	22	29978981	C	T	22_29978981_C/T	MTMR3	NM_021090.4	missense_variant	139	47	R/C	rs1348520982
GRCh38	22	30016619	G	A	22_30016619_G/A	MTMR3	NM_021090.4	missense_variant	1595	532	R/Q	rs764625491,COSV100070987
GRCh37	17	56584217	G	T	17_58506856_G/T	MTMR4	NM_001378067.1	missense_variant	920	307	A/E	rs201603123,COSV60204125
GRCh38	8	11316769	G	T	8_11316769_G/T	MTMR9	NM_015458.4	missense_variant	1210	404	V/L	COSV55312798
GRCh38	8	11319739	C	T	8_11319739_C/T	MTMR9	NM_015458.4	stop_gained	1387	463	Q/*	-
GRCh38	10	70539695	G	T	10_70539695_G/T	PALD1	NM_014431.3	missense_variant	1841	614	R/L	COSV99698177
GRCh38	1	207071560	G	A	1_207071560_G/A	PFKFB2	NM_006212.2	missense_variant	1337	446	R/H	COSV65549499
GRCh38	1	207062568	G	T	1_207062568_G/T	PFKFB2	NM_006212.2	intron_variant	-	-	-	-
GRCh38	10	6217190	T	C	10_6217190_T/C	PFKFB3	NM_004566.4	missense_variant	497	166	M/T	rs774547245
GRCh38	3	48536411	G	A	3_48536411_G/A	PFKFB4	NM_004567.4	missense_variant	685	229	R/C	rs367575606
GRCh38	10	97432391	C	T	10_97432391_C/T	PGAM1	NM_002629.4	missense_variant	632	211	P/L	rs745869387,COSV58355340
GRCh38	16	2214572	T	C	16_2214572_T/C	PGP	NM_001042371.3	missense_variant	206	69	N/S	rs749427853
GRCh38	16	2214257	G	C	16_2214257_G/C	PGP	NM_001042371.3	missense_variant	521	174	P/R	-
GRCh38	18	62716500	C	A	18_62716500_C/A	PHLPP1	NM_194449.4	missense_variant	817	273	P/T	-
GRCh38	18	62979208	C	T	18_62979208_C/T	PHLPP1	NM_194449.4	missense_variant	4931	1644	P/L	COSV53028919
GRCh37	16	71718488	C	T	16_71684585_C/T	PHLPP2	NM_015020.3	missense_variant	626	209	R/Q	rs371346085
GRCh38	16	71678920	T	A	16_71678920_T/A	PHLPP2	NM_015020.3	missense_variant	1103	368	Q/L	-
GRCh38	16	71669372	T	G	16_71669372_T/G	PHLPP2	NM_015020.3	splice_region_variant	-	-	-	-
GRCh38	16	71655442	A	C	16_71655442_A/C	PHLPP2	NM_015020.3	splice_region_variant	-	-	-	-
GRCh37	2	44445098	A	T	2_44217959_A/T	PPM1B	NM_002706.6	splice_region_variant	-	-	-	-
GRCh38	2	44202017	A	G	2_44202017_A/G	PPM1B	NM_002706.6	missense_variant	818	273	N/S	rs767149331
GRCh38	2	44201246	A	C	2_44201246_A/C	PPM1B	NM_002706.6	missense_variant	47	16	H/P	-
GRCh38	2	44201307	G	A	2_44201307_G/A	PPM1B	NM_002706.6	missense_variant	108	36	M/I	-
GRCh38	2	44230470	C	T	2_44230470_C/T	PPM1B	NM_002706.6	stop_gained	1192	398	Q/*	-
GRCh37	17	58734152	C	T	17_60656791_C/T	PPM1D	NM_003620.4	stop_gained	1210	404	Q/*	rs768126695,CM174038,COSV59954182,COSV59955570
GRCh37	17	58740380	AG	A	17_60663019_AG/A	PPM1D	NM_003620.4	frameshift_variant	1285-1286	429	R/X	rs765655972
GRCh38	17	60662996	C	A	17_60662996_C/A	PPM1D	NM_003620.4	stop_gained	1262	421	S/*	COSV104621806,COSV59959014
GRCh38	17	60663015	G	A	17_60663015_G/A	PPM1D	NM_003620.4	stop_gained	1281	427	W/*	rs1064797099,CM124484,COSV59954253
GRCh38	17	60663221	T	A	17_60663221_T/A	PPM1D	NM_003620.4	missense_variant	1487	496	I/N	-
GRCh37	17	57058042	T	C	17_58980681_T/C	PPM1E	NM_014906.5	missense_variant	1918	640	Y/H	rs199649187
GRCh38	17	58756050	T	G	17_58756050_T/G	PPM1E	NM_014906.5	missense_variant	53	18	F/C	-
GRCh38	22	21925526	C	G	22_21925526_C/G	PPM1F	NM_014634.4	intron_variant	-	-	-	COSV54283240
GRCh38	12	62689803	G	A	12_62689803_G/A	PPM1H	NM_020700.2	missense_variant	1141	381	R/W	rs199771693
GRCh38	1	112715064	GC	G	1_112715064_GC/G	PPM1J	NM_005167.7	frameshift_variant	237-238	79-80	GL/GX	rs1553190966
GRCh38	2	28776944	C	G	2_28776944_C/G	PPP1CB	NM_002709.3	missense_variant	146	49	P/R	rs886037952,CM169701
GRCh38	2	28781837	A	G	2_28781837_A/G	PPP1CB	NM_002709.3	missense_variant	515	172	H/R	-
GRCh38	2	28783931	T	A	2_28783931_T/A	PPP1CB	NM_002709.3	missense_variant	545	182	M/K	-
GRCh38	2	28776853	C	T	2_28776853_C/T	PPP1CB	NM_002709.3	stop_gained	55	19	R/*	-
GRCh38	2	28776944	C	G	2_28776944_C/G	PPP1CB	NM_002709.3	missense_variant	146	49	P/R	rs886037952,CM169701
GRCh38	2	28793883	A	AT	2_28793883_A/AT	PPP1CB	NM_002709.3	frameshift_variant	765	255	E/EX	-
GRCh38	2	28799217	A	AATTC	2_28799217_A/AATTC	PPP1CB	NM_002709.3	frameshift_variant	898	300	K/NSX	-
GRCh38	2	28776944	C	G	2_28776944_C/G	PPP1CB	NM_002709.3	missense_variant	146	49	P/R	rs886037952,CM169701
GRCh38	5	134201983	A	C	5_134201983_A/C	PPP2CA	NM_002715.4	missense_variant	351	117	N/K	-
GRCh38	5	134206058	T	C	5_134206058_T/C	PPP2CA	NM_002715.4	missense_variant	176	59	H/R	-
GRCh38	4	101083204	T	C	4_101083204_T/C	PPP3CA	NM_000944.5	missense_variant	842	281	H/R	-
GRCh38	4	101083204	T	C	4_101083204_T/C	PPP3CA	NM_000944.5	missense_variant	842	281	H/R	-
GRCh38	4	101093798	T	C	4_101093798_T/C	PPP3CA	NM_000944.5	missense_variant	760	254	R/G	-
GRCh38	4	101093796	C	G	4_101093796_C/G	PPP3CA	NM_000944.5	missense_variant	762	254	R/S	COSV59930989
GRCh38	19	46353989	G	A	19_46353989_G/A	PPP5C	NM_006247.4	splice_region_variant	363	121	T	rs1305514355,COSV50140875
GRCh38	10	87933041	C	CGTTA	10_87933041_C/CGTTA	PTEN	NM_000314.8	frameshift_variant	282	94	N/NVX	-
GRCh38	10	87933099	G	T	10_87933099_G/T	PTEN	NM_000314.8	stop_gained	340	114	E/*	COSV64292271
GRCh38	10	87960918	A	G	10_87960918_A/G	PTEN	NM_000314.8	missense_variant	826	276	N/D	rs1589665622
GRCh38	10	87961079	TAAAGAC	T	10_87961079_TAAAGAC/T	PTEN	NM_000314.8	inframe_deletion	987-993	329-331	NKD/N	-
GRCh38	10	87952143	G	A	10_87952143_G/A	PTEN	NM_000314.8	missense_variant	518	173	R/H	rs121913294,CM074465,CM102472,COSV100911374,COSV64288961,COSV64302184
GRCh38	10	87894080	A	AT	10_87894080_A/AT	PTEN	NM_000314.8	frameshift_variant	135	45	V/VX	COSV64288816
GRCh37	12	112915524	A	G	12_112477720_A/G	PTPN11	NM_002834.5	missense_variant	923	308	N/S	rs121918455,CM021135,CM044252,COSV61006976,COSV61014185
GRCh37	12	112926872	C	T	12_112489068_C/T	PTPN11	NM_002834.5	missense_variant	1492	498	R/W	rs397507541,CM041072,COSV61005566
GRCh38	12	112489084	G	A	12_112489084_G/A	PTPN11	NM_002834.5	missense_variant	1508	503	G/E	rs397507546,CM086897,CM115675,CM1314033,COSV61004973,COSV61005158,COSV61008174
GRCh38	12	112473031	A	G	12_112473031_A/G	PTPN11	NM_002834.5	missense_variant	844	282	I/V	rs397507529,CM013421,COSV61011840
GRCh38	12	112450398	C	T	12_112450398_C/T	PTPN11	NM_002834.5	missense_variant	218	73	T/I	rs121918462,CM021129,COSV61004896
GRCh38	12	112477720	A	G	12_112477720_A/G	PTPN11	NM_002834.5	missense_variant	923	308	N/S	rs121918455,CM021135,CM044252,COSV61006976,COSV61014185
GRCh38	12	112489105	A	C	12_112489105_A/C	PTPN11	NM_002834.5	missense_variant	1529	510	Q/P	rs121918470,CM043070,CM052358,COSV61008620
GRCh38	12	112473031	A	G	12_112473031_A/G	PTPN11	NM_002834.5	missense_variant	844	282	I/V	rs397507529,CM013421,COSV61011840
GRCh38	12	112477720	A	G	12_112477720_A/G	PTPN11	NM_002834.5	missense_variant	923	308	N/S	rs121918455,CM021135,CM044252,COSV61006976,COSV61014185
GRCh38	12	112489083	G	A	12_112489083_G/A	PTPN11	NM_002834.5	missense_variant	1507	503	G/R	rs397507545,CM032350,CM060440,COSV61005824,COSV61006147,COSV61012514
GRCh38	12	112473023	A	G	12_112473023_A/G	PTPN11	NM_002834.5	missense_variant	836	279	Y/C	rs121918456,CM021133,CM041069,COSV61009292
GRCh38	12	112477719	A	G	12_112477719_A/G	PTPN11	NM_002834.5	missense_variant	922	308	N/D	rs28933386,CM013422,COSV61006575
GRCh38	12	112477664	G	T	12_112477664_G/T	PTPN11	NM_002834.5	missense_variant	867	289	R/S	rs1566181003
GRCh38	12	112489084	G	A	12_112489084_G/A	PTPN11	NM_002834.5	missense_variant	1508	503	G/E	rs397507546,CM086897,CM115675,CM1314033,COSV61004973,COSV61005158,COSV61008174
GRCh38	12	112472981	G	A	12_112472981_G/A	PTPN11	NM_002834.5	missense_variant	794	265	R/Q	rs376607329,CM167792,COSV61005224
GRCh38	12	112488466	C	T	12_112488466_C/T	PTPN11	NM_002834.5	missense_variant	1403	468	T/M	rs121918457,CM021672,COSV61005439
GRCh38	12	112489068	C	T	12_112489068_C/T	PTPN11	NM_002834.5	missense_variant	1492	498	R/W	rs397507541,CM041072,COSV61005566
GRCh38	12	112450368	A	G	12_112450368_A/G	PTPN11	NM_002834.5	missense_variant	188	63	Y/C	rs121918459,CM013416,COSV61007856
GRCh38	12	112450347	T	C	12_112450347_T/C	PTPN11	NM_002834.5	missense_variant	167	56	I/T	rs1052382672
GRCh38	12	112477720	A	G	12_112477720_A/G	PTPN11	NM_002834.5	missense_variant	923	308	N/S	rs121918455,CM021135,CM044252,COSV61006976,COSV61014185
GRCh38	12	112450368	A	G	12_112450368_A/G	PTPN11	NM_002834.5	missense_variant	188	63	Y/C	rs121918459,CM013416,COSV61007856
GRCh38	12	112453279	G	T	12_112453279_G/T	PTPN11	NM_002834.5	missense_variant	417	139	E/D	rs397507520,CM021131,CM021132,COSV61007093,COSV61009400
GRCh38	12	112477719	A	G	12_112477719_A/G	PTPN11	NM_002834.5	missense_variant	922	308	N/D	rs28933386,CM013422,COSV61006575
GRCh38	12	112472981	G	A	12_112472981_G/A	PTPN11	NM_002834.5	missense_variant	794	265	R/Q	rs376607329,CM167792,COSV61005224
GRCh38	7	77581487	A	G	7_77581487_A/G	PTPN12	NM_002835.4	missense_variant	269	90	N/S	-
GRCh38	4	86745065	T	C	4_86745065_T/C	PTPN13	NM_080683.3	missense_variant	2587	863	Y/H	-
GRCh38	4	86722260	CA	C	4_86722260_CA/C	PTPN13	NM_080683.3	frameshift_variant	1434-1435	478-479	IM/IX	-
GRCh38	1	214383600	T	C	1_214383600_T/C	PTPN14	NM_005401.5	missense_variant	2255	752	Y/C	-
GRCh38	1	214397997	T	C	1_214397997_T/C	PTPN14	NM_005401.5	missense_variant	674	225	N/S	rs768735006
GRCh38	1	214393701	C	A	1_214393701_C/A	PTPN14	NM_005401.5	missense_variant	923	308	C/F	-
GRCh38	2	130359472	G	A	2_130359472_G/A	PTPN18	NM_014369.4	missense_variant	355	119	V/I	rs1222239954
GRCh38	2	130370044	T	C	2_130370044_T/C	PTPN18	NM_014369.4	splice_region_variant	-	-	-	-
GRCh38	2	130370910	G	T	2_130370910_G/T	PTPN18	NM_014369.4	missense_variant	870	290	Q/H	rs769299566
GRCh38	2	130372355	A	G	2_130372355_A/G	PTPN18	NM_014369.4	missense_variant	1112	371	Q/R	rs1434571057
GRCh37	18	12859190	G	A	18_12859191_G/A	PTPN2	NM_002828.4	stop_gained	133	45	R/*	COSV100518432
GRCh38	14	88469637	G	A	14_88469637_G/A	PTPN21	NM_007039.4	missense_variant	3097	1033	R/C	rs762755679
GRCh38	14	88550625	G	A	14_88550625_G/A	PTPN21	NM_007039.4	splice_region_variant	-	-	-	rs1156829217
GRCh38	14	88480349	T	A	14_88480349_T/A	PTPN21	NM_007039.4	missense_variant	1082	361	N/I	-
GRCh38	14	88496447	G	A	14_88496447_G/A	PTPN21	NM_007039.4	stop_gained	898	300	R/*	rs776103870,COSV60852125
GRCh37	3	47451060	T	G	3_47409570_T/G	PTPN23	NM_015466.4	splice_region_variant	-	-	-	-
GRCh38	3	47410356	C	T	3_47410356_C/T	PTPN23	NM_015466.4	missense_variant	2558	853	P/L	rs368706601,COSV55542692
GRCh38	3	47407500	C	G	3_47407500_C/G	PTPN23	NM_015466.4	splice_region_variant	-	-	-	-
GRCh38	3	47409426	G	C	3_47409426_G/C	PTPN23	NM_015466.4	missense_variant	1807	603	E/Q	-
GRCh38	3	47410035	G	A	3_47410035_G/A	PTPN23	NM_015466.4	missense_variant	2237	746	R/H	rs779157070
GRCh38	9	109382321	G	C	9_109382321_G/C	PTPN3	NM_002829.4	missense_variant	2509	837	P/A	-
GRCh38	9	109389241	G	A	9_109389241_G/A	PTPN3	NM_002829.4	stop_gained	2245	749	R/*	rs761338097
GRCh38	2	119960844	T	C	2_119960844_T/C	PTPN4	NM_002830.4	missense_variant	2171	724	I/T	-
GRCh38	11	18729006	G	C	11_18729006_G/C	PTPN5	NM_006906.2	missense_variant	1626	542	C/W	COSV60037775
GRCh38	1	202154214	A	C	1_202154214_A/C	PTPN7	NM_002832.4	missense_variant	578	193	M/R	-
GRCh38	15	75527146	C	T	15_75527146_C/T	PTPN9	NM_002833.4	missense_variant	179	60	R/H	rs538521905
GRCh38	15	75505684	T	C	15_75505684_T/C	PTPN9	NM_002833.4	missense_variant	959	320	H/R	-
GRCh38	12	70559476	G	T	12_70559476_G/T	PTPRB	NM_001109754.4	stop_gained	4581	1527	Y/*	-
GRCh38	1	198708148	A	G	1_198708148_A/G	PTPRC	NM_002838.5	missense_variant	920	307	Q/R	rs1553239425
GRCh38	9	8319907	C	A	9_8319907_C/A	PTPRD	NM_002839.4	missense_variant	5594	1865	R/I	COSV100647200,COSV61956862
GRCh38	9	8485768	C	T	9_8485768_C/T	PTPRD	NM_002839.4	missense_variant	3049	1017	D/N	COSV61962306
GRCh38	9	8486320	G	C	9_8486320_G/C	PTPRD	NM_002839.4	missense_variant	2497	833	H/D	COSV61948896
GRCh37	1	44083182	C	T	1_43617511_C/T	PTPRF	NM_002840.5	missense_variant	4138	1380	R/C	COSV100741353
GRCh38	1	43603619	C	T	1_43603619_C/T	PTPRF	NM_002840.5	missense_variant	2467	823	R/W	rs756975863
GRCh38	1	43619290	C	T	1_43619290_C/T	PTPRF	NM_002840.5	missense_variant	4649	1550	A/V	rs756268896
GRCh38	3	62281557/62281578	CCAAAGGCAGAAGATGAGTTTG	TTTTTTTCTTTTTTTTTTTTTT	3_62281557_CCAAAGGCAGAAGATGAGTTTG/TTTTTTTCTTTTTTTTTTTTTT	PTPRG	NM_002841.4	splice_region_variant	?-3781	?-1261	-	-
GRCh38	3	62282727	G	A	3_62282727_G/A	PTPRG	NM_002841.4	missense_variant	3913	1305	D/N	-
GRCh38	3	62281557/62281578	CCAAAGGCAGAAGATGAGTTTG	TTTTTTTCTTTTTTTTTTTTTT	3_62281557_CCAAAGGCAGAAGATGAGTTTG/TTTTTTTCTTTTTTTTTTTTTT	PTPRG	NM_002841.4	splice_region_variant	?-3781	?-1261	-	-
GRCh38	3	61989673	G	A	3_61989673_G/A	PTPRG	NM_002841.4	missense_variant	239	80	G/D	rs771641444
GRCh38	3	62273702	A	G	3_62273702_A/G	PTPRG	NM_002841.4	missense_variant	3323	1108	Q/R	rs1416433318
GRCh38	3	62281557/62281574	CCAAAGGCAGAAGATGAG	TTTTTTTCTTTTTTTTTT	3_62281557_CCAAAGGCAGAAGATGAG/TTTTTTTCTTTTTTTTTT	PTPRG	NM_002841.4	splice_region_variant	?-3777	?-1259	-	-
GRCh38	3	62271452	C	A	3_62271452_C/A	PTPRG	NM_002841.4	missense_variant	3079	1027	P/T	-
GRCh38	3	62281557/62281574	CCAAAGGCAGAAGATGAG	TTTTTTTCTTTTTTTTTT	3_62281557_CCAAAGGCAGAAGATGAG/TTTTTTTCTTTTTTTTTT	PTPRG	NM_002841.4	splice_region_variant	?-3777	?-1259	-	-
GRCh38	19	55206949	T	C	19_55206949_T/C	PTPRH	NM_002842.5	missense_variant	92	31	N/S	rs575181510
GRCh38	6	127981206	GAAA	G	6_127981206_GAAA/G	PTPRK	NM_002844.4	inframe_deletion	3618-3621	1206-1207	RF/R	-
GRCh38	18	8296421	CAG	C	18_8296421_CAG/C	PTPRM	NM_001105244.2	frameshift_variant	2808-2810	936-937	NR/NX	-
GRCh38	18	8384615	G	C	18_8384615_G/C	PTPRM	NM_001105244.2	missense_variant	3973	1325	V/L	-
GRCh38	7	157656458	C	T	7_157656458_C/T	PTPRN2	NM_002847.5	missense_variant	2095	699	D/N	rs774814659,COSV67037658
GRCh38	12	15565613	A	G	12_15565613_A/G	PTPRO	NM_030667.3	missense_variant	2732	911	K/R	-
GRCh38	12	70761626	C	T	12_70761626_C/T	PTPRR	NM_002849.4	missense_variant	472	158	G/R	-
GRCh38	19	5223199	C	T	19_5223199_C/T	PTPRS	NM_002850.4	missense_variant	2593	865	G/S	rs1160265804
GRCh38	20	42270396	C	A	20_42270396_C/A	PTPRT	NM_007050.6	intron_variant	-	-	-	-
GRCh38	20	42885859	C	G	20_42885859_C/G	PTPRT	NM_007050.6	missense_variant	162	54	W/C	-
GRCh38	20	42102292	G	A	20_42102292_G/A	PTPRT	NM_007050.6	synonymous_variant	3546	1182	L	-
GRCh38	1	29315382	G	A	1_29315382_G/A	PTPRU	NM_133178.4	missense_variant	3238	1080	G/S	rs775907774,COSV60536296
GRCh38	1	29316135	T	C	1_29316135_T/C	PTPRU	NM_133178.4	missense_variant	3497	1166	L/P	-
GRCh38	1	29315442	G	A	1_29315442_G/A	PTPRU	NM_133178.4	missense_variant	3298	1100	V/I	rs778440993,COSV60529968
GRCh37	7	121650506	G	A	7_122010452_G/A	PTPRZ1	NM_002851.3	missense_variant	1406	469	R/H	rs185158958,COSV66431470
GRCh38	7	122038875	G	A	7_122038875_G/A	PTPRZ1	NM_002851.3	missense_variant	5488	1830	V/M	rs150233853,COSV66442817,COSV66446325
GRCh38	1	92304023	G	A	1_92304023_G/A	RPAP2	NM_024813.3	missense_variant	281	94	R/H	rs374105804,COSV72509451
GRCh38	1	92299092	C	T	1_92299092_C/T	RPAP2	NM_024813.3	missense_variant	19	7	P/S	rs771197451,COSV100950248
GRCh37	22	50900755	G	T	22_50462326_G/T	SBF1	NM_002972.4	missense_variant	2275	759	H/N	-
GRCh38	22	50456655	C	T	22_50456655_C/T	SBF1	NM_002972.4	missense_variant	3923	1308	R/Q	rs778601233,COSV62365594
GRCh38	22	50464883	T	C	22_50464883_T/C	SBF1	NM_002972.4	missense_variant	1367	456	D/G	-
GRCh38	22	50461212	G	A	22_50461212_G/A	SBF1	NM_002972.4	missense_variant	2914	972	P/S	rs542798666
GRCh38	11	9812579	C	T	11_9812579_C/T	SBF2	NM_030962.4	missense_variant	4108	1370	E/K	-
GRCh38	11	9790675	A	AT	11_9790675_A/AT	SBF2	NM_030962.4	frameshift_variant	4579	1527	F/IX	-
GRCh38	11	9812712	C	T	11_9812712_C/T	SBF2	NM_030962.4	splice_region_variant	-	-	-	rs375742620
GRCh38	11	9961978	C	A	11_9961978_C/A	SBF2	NM_030962.4	missense_variant	1839	613	R/S	-
GRCh37	12	109185983	C	T	12_108792207_C/T	SSH1	NM_018984.4	intron_variant	-	-	-	-
GRCh38	12	108789218	G	C	12_108789218_G/C	SSH1	NM_018984.4	missense_variant	1920	640	N/K	-
GRCh38	17	29636620	T	C	17_29636620_T/C	SSH2	NM_001282129.2	missense_variant	1610	537	H/R	rs756477476
GRCh38	17	29677679	C	T	17_29677679_C/T	SSH2	NM_001282129.2	missense_variant	542	181	G/D	-
GRCh38	17	29676819	C	T	17_29676819_C/T	SSH2	NM_001282129.2	splice_region_variant	-	-	-	-
GRCh37	21	34074300	C	T	21_32701990_C/T	SYNJ1	NM_203446.3	missense_variant	182	61	G/E	-
GRCh37	21	34003426	G	A	21_32631116_G/A	SYNJ1	NM_203446.3	3_prime_UTR_variant	-	-	-	rs766938091
GRCh38	6	158068726	C	T	6_158068726_C/T	SYNJ2	NM_003898.4	splice_region_variant	1797	599	A	rs1287775322
GRCh38	19	39480729	A	T	19_39480729_A/T	TIMM50	NM_001001563.5	upstream_gene_variant	-	-	-	-
GRCh38	2	217886098	C	T	2_217886098_C/T	TNS1	NM_001387777.1	missense_variant	986	329	R/Q	rs753102119,COSV50712462,COSV50733869
GRCh38	2	217882400	G	GA	2_217882400_G/GA	TNS1	NM_001387777.1	frameshift_variant	1258	420	P/SX	-
GRCh38	2	217893005	C	T	2_217893005_C/T	TNS1	NM_001387777.1	missense_variant	725	242	R/Q	rs750425819,COSV50696322
GRCh38	7	47303435	G	A	7_47303435_G/A	TNS3	NM_022748.12	missense_variant	2972	991	S/L	rs748250472,COSV60792558
GRCh38	13	19432475	C	G	13_19432475_C/G	TPTE2	NM_001395978.1	missense_variant	1220	407	R/P	rs140778301
GRCh38	13	19432475	C	G	13_19432475_C/G	TPTE2	NM_001395978.1	missense_variant	1220	407	R/P	rs140778301
GRCh38	13	19432475	C	G	13_19432475_C/G	TPTE2	NM_001395978.1	missense_variant	1220	407	R/P	rs140778301
GRCh38	13	19432475	C	G	13_19432475_C/G	TPTE2	NM_001395978.1	missense_variant	1220	407	R/P	rs140778301
GRCh38	13	19432475	C	G	13_19432475_C/G	TPTE2	NM_001395978.1	missense_variant	1220	407	R/P	rs140778301
GRCh38	13	19482507	C	A	13_19482507_C/A	TPTE2	NM_001395978.1	stop_gained	160	54	E/*	-
GRCh38	13	19503275	G	A	13_19503275_G/A	TPTE2	NM_001395978.1	splice_region_variant	-	-	-	COSV55024853
GRCh38	13	19432475	C	G	13_19432475_C/G	TPTE2	NM_001395978.1	missense_variant	1220	407	R/P	rs140778301
GRCh38	13	19432475	C	G	13_19432475_C/G	TPTE2	NM_001395978.1	missense_variant	1220	407	R/P	rs140778301
GRCh38	13	19432496	C	A	13_19432496_C/A	TPTE2	NM_001395978.1	missense_variant	1199	400	R/I	COSV55028843,COSV99690664
GRCh38	13	19432475	C	G	13_19432475_C/G	TPTE2	NM_001395978.1	missense_variant	1220	407	R/P	rs140778301
GRCh38	13	19432475	C	G	13_19432475_C/G	TPTE2	NM_001395978.1	missense_variant	1220	407	R/P	rs140778301
GRCh38	13	19432475	C	G	13_19432475_C/G	TPTE2	NM_001395978.1	missense_variant	1220	407	R/P	rs140778301
GRCh38	13	19432475	C	G	13_19432475_C/G	TPTE2	NM_001395978.1	missense_variant	1220	407	R/P	rs140778301
GRCh38	13	19432475	C	G	13_19432475_C/G	TPTE2	NM_001395978.1	missense_variant	1220	407	R/P	rs140778301
GRCh38	21	42443368	A	G	21_42443368_A/G	UBASH3A	NM_018961.4	missense_variant	1688	563	D/G	-
GRCh37	5	158696973	A	T	5_159269965_A/T	UBLCP1	NM_145049.5	missense_variant	212	71	K/I	-
GRCh38	18	79714985	G	A	18_79714985_G/A	CTDP1, FCP1	NM_004715.5	missense_variant	1525	509	A/T	-
GRCh38	18	79713091	C	G	18_79713091_C/G	CTDP1, FCP1	NM_004715.5	missense_variant	983	328	A/G	-
GRCh37	12	58217764	G	A	12_57823981_G/A	CTDSP2, SCP2	NM_005730.4	missense_variant	613	205	R/C	rs758269345
GRCh38	12	218403341	G	A	2_218403341_G/A	CTDSP1, SCP1	NM_021198.3	missense_variant	581	194	R/Q	rs147970292
