# Supplementary material for: A retrospective analysis of phosphatase catalytic subunit gene variants in patients with rare disorders identifies novel candidate neurodevelopmental disease genes
Source: Front Cell Dev Biol. 2023 Mar 28;11:1107930. doi: 10.3389/fcell.2023.1107930 (PMC10086149; doi:10.3389/fcell.2023.1107930)
Supplement: Supplementary file 2 [file Table1.XLSX]

## Sheet: Sheet1
Entrez Gene Symbol	Entrez Gene ID	Fold	Family	Subfamily	Gene Synonym	Description	OMIM ID	Chromosomal locus	Known condition (phenotype MIM number)	Number of de novo variants in 100kGP study	Protein substrates?	Non-protein substrates?	Catalytic activity?
Gene ID		Classification			Gene information				Known/possible disease association		Substrate type
ALPI	248	AP	AP	AP	IAP	alkaline phosphatase, intestinal	171740	2q37.1		1	Yes	Yes	Yes
ALPL	249	AP	AP	AP	AP-TNAP, APTNAP, HOPS, TNAP, TNSALP	alkaline phosphatase, liver/bone/kidney	171760	1p36.12	146300; 241510	1	Yes	Yes	Yes
ALPP	250	AP	AP	AP	ALP, PALP, PLAP, PLAP-1	alkaline phosphatase, placental	171800	2q37		0	No	Yes	Yes
ALPPL2	251	AP	AP	AP	ALPG, ALPPL, GCAP	alkaline phosphatase, placental-like 2	171810	2q37		1	No	No	Unknown
CDC14A	8556	CC1	DSP	CDC14	cdc14, hCDC14	cell division cycle 14A	603504	1p21	608653	0	Yes	No	Yes
CDC14B	8555	CC1	DSP	CDC14	CDC14B3, Cdc14B1, Cdc14B2, hCDC14B	cell division cycle 14B	603505	9q22.3		1	Yes	No	Yes
CDKN3	1033	CC1	DSP	CDKN3	CDI1, CIP2, KAP, KAP1	cyclin-dependent kinase inhibitor 3	123832	14q22		0	Yes	No	Yes
DUSP1	1843	CC1	DSP	DSP1	CL100, HVH1, MKP-1, MKP1, PTPN10	dual specificity phosphatase 1	600714	5q34		1	Yes	No	Yes
DUSP2	1844	CC1	DSP	DSP1	PAC-1, PAC1	dual specificity phosphatase 2	603068	2q11		1	Yes	No	Yes
DUSP4	1846	CC1	DSP	DSP1	HVH2, MKP-2, MKP2, TYP	dual specificity phosphatase 4	602747	8p12-p11		1	Yes	No	Yes
DUSP5	1847	CC1	DSP	DSP1	DUSP, HVH3	dual specificity phosphatase 5	603069	10q25		0	Yes	No	Yes
DUSP10	11221	CC1	DSP	DSP10	MKP-5, MKP5	dual specificity phosphatase 10	608867	1q41		0	Yes	No	Yes
DUSP11	8446	CC1	DSP	DSP11	PIR1	dual specificity phosphatase 11 (RNA/RNP complex 1-interacting)	603092	2p13.1		1	No	Yes	Yes
DUSP12	11266	CC1	DSP	DSP12	DUSP1, YVH1	dual specificity phosphatase 12	604835	1q21-q22		0	No	No	Unknown
DUSP14	11072	CC1	DSP	DSP14	MKP-L, MKP6	dual specificity phosphatase 14	606618	17q12		2	Yes	No	Yes
DUSP18	150290	CC1	DSP	DSP14	DSP18, DUSP20, LMWDSP20	dual specificity phosphatase 18	611446	22q12.2		0	Yes	No	Yes
DUSP21	63904	CC1	DSP	DSP14	LMWDSP21	dual specificity phosphatase 21	300678	Xp11.4-p11.23		0	No	No	Unknown
DUSP28	285193	CC1	DSP	DSP14	DUSP26, VHP	dual specificity phosphatase 28		2q37.3		0	No	No	Unknown
DUSP15	128853	CC1	DSP	DSP15	VHY	dual specificity phosphatase 15		20q11.21		0	Yes	No	Yes
DUSP22	56940	CC1	DSP	DSP15	JKAP, JSP-1, JSP1, LMW-DSP2, LMWDSP2, MKP-x, MKPX, VHX	dual specificity phosphatase 22		6p25.3		1	Yes	No	Yes
DUSP19	142679	CC1	DSP	DSP19	DUSP17, LMWDSP3, SKRP1, TS-DSP1	dual specificity phosphatase 19	611437	2q32.1		0	No	No	Unknown
DUSP23	54935	CC1	DSP	DSP23	DUSP25, LDP-3, MOSP, VHZ	dual specificity phosphatase 23		1q23.2		0	No	No	Unknown
DUPD1	338599	CC1	DSP	DSP3	DUSP27, FMDSP	dual specificity phosphatase and pro isomerase domain containing 1		10q22.2		1	No	No	Unknown
DUSP13	51207	CC1	DSP	DSP3	BEDPA, DUSP13B, MDSP, SKRP4, TMDP, DUSP13	dual specificity phosphatase 13	613191	10q22.2		0	No	No	Unknown
DUSP26	78986	CC1	DSP	DSP3	DSP-4, DUSP24, LDP-4, MKP-8, MKP8, NATA1, NEAP, SKRP3	dual specificity phosphatase 26 (putative)		8p12		0	Yes	No	Yes
DUSP27	92235	CC1	DSP	DSP3		dual specificity phosphatase 27 (putative)		1q24.1		0	No	No	Predicted pseudophosphatase
DUSP3	1845	CC1	DSP	DSP3	VHR	dual specificity phosphatase 3	600183	17q21		0	Yes	No	Yes
DUSP6	1848	CC1	DSP	DSP6	HH19, MKP3, PYST1	dual specificity phosphatase 6	602748	12q22-q23	615269	1	Yes	No	Yes
DUSP7	1849	CC1	DSP	DSP6	MKPX, PYST2	dual specificity phosphatase 7	602749	3p21		0	Yes	No	Yes
DUSP9	1852	CC1	DSP	DSP6	MKP-4, MKP4	dual specificity phosphatase 9	300134	Xq28		1	Yes	No	Yes
DUSP16	80824	CC1	DSP	DSP8	MKP-7, MKP7	dual specificity phosphatase 16	607175	12p13		0	No	No	Unknown
DUSP8	1850	CC1	DSP	DSP8	C11orf81, HB5, HVH-5, HVH8	dual specificity phosphatase 8	602038	11p15.5		0	No	No	Unknown
Laforin	7957	CC1	DSP	Laforin	EPM2, MELF, EPM2A	epilepsy, progressive myoclonus type 2A, Lafora disease (laforin)	607566	6q24	254780	0	Yes	Yes	Yes
PTP4A1	7803	CC1	DSP	PRL	HH72, PRL-1, PRL1, PTP(CAAX1), PTPCAAX1, PTP4A1	protein tyrosine phosphatase type IVA, member 1	601585	6q12		0	No	No	Unknown
PTP4A2	8073	CC1	DSP	PRL	HH13, HH7-2, HU-PP-1, OV-1, PRL-2, PRL2, PTP4A, PTPCAAX2, ptp-IV1a, ptp-IV1b, PTP4A2	protein tyrosine phosphatase type IVA, member 2	601584	1p35		0	No	No	Unknown
PTP4A3	11156	CC1	DSP	PRL	PRL-3, PRL-R, PRL3, PTP4A3	protein tyrosine phosphatase type IVA, member 3	606449	8q24.3		0	Yes	Yes	Yes
PTPDC1	138639	CC1	DSP	PTPDC1	PTP9Q22	protein tyrosine phosphatase domain containing 1		9q22.32		0	No	No	Unknown
PTPMT1	114971	CC1	DSP	PTPMT1	DUSP23, MOSP, PLIP, PNAS-129	protein tyrosine phosphatase, mitochondrial 1	609538	11p11.2		0	No	Yes	Yes
RNGTT	8732	CC1	DSP	RNGTT	CAP1A, HCE, HCE1, hCAP	RNA guanylyltransferase and 5'-phosphatase	603512	6q16		0	No	Yes	Yes
SSH1	54434	CC1	DSP	Slingshot	SSH1L	slingshot protein phosphatase 1	606778	12q24.11		2	Yes	No	Yes
SSH2	85464	CC1	DSP	Slingshot	SSH-2, SSH-2L	slingshot protein phosphatase 2	606779	17q11.2		3	Yes	No	Yes
SSH3	54961	CC1	DSP	Slingshot	SSH3L	slingshot protein phosphatase 3	606780	11q13.2		0	Yes	No	Yes
STYX	6815	CC1	DSP	STYX		serine/threonine/tyrosine interacting protein	615814			0	No	No	Verified pseudophosphatase
STYXL1	51657	CC1	DSP	STYXL1	DUSP24, MK-STYX	serine/threonine/tyrosine interacting-like 1		7q11.23		0	No	No	Verified pseudophosphatase
MTM1	4534	CC1	Myotubularin	MTMR1	CNM, MTMX, XLMTM	myotubularin 1	300415	Xq28	310400	2	No	Yes	Yes
MTMR1	8776	CC1	Myotubularin	MTMR1		myotubularin related protein 1	300171	Xq28		0	No	Yes	Yes
MTMR2	8898	CC1	Myotubularin	MTMR1	CMT4B, CMT4B1	myotubularin related protein 2	603557	11q22	601382	4	No	Yes	Yes
MTMR10	54893	CC1	Myotubularin	MTMR10		myotubularin related protein 10		15q13.3		1	No	No	Predicted pseudophosphatase
MTMR11	10903	CC1	Myotubularin	MTMR10	CRA	myotubularin related protein 11		1q21.2		1	No	No	Predicted pseudophosphatase
MTMR12	54545	CC1	Myotubularin	MTMR10	3-PAP, PIP3AP	myotubularin related protein 12	606501	5p13.3		0	No	No	Verified pseudophosphatase
MTMR14	64419	CC1	Myotubularin	MTMR14	C3orf29	myotubularin related protein 14	611089	3p26	160150	1	No	Yes	Yes
MTMR3	8897	CC1	Myotubularin	MTMR3	FYVE-DSP1, ZFYVE10	myotubularin related protein 3	603558	22q12.2		3	No	Yes	Yes
MTMR4	9110	CC1	Myotubularin	MTMR3	FYVE-DSP2, ZFYVE11	myotubularin related protein 4	603559	17q22		1	Yes	Yes	Yes
SBF1	6305	CC1	Myotubularin	MTMR5	CMT4B3, DENND7A, MTMR5	SET binding factor 1	603560	22q13.33	615284	4	No	No	Verified pseudophosphatase
SBF2	81846	CC1	Myotubularin	MTMR5	CMT4B2, DENND7B, MTMR13	SET binding factor 2	607697	11p15.4	604563	4	No	No	Predicted pseudophosphatase
MTMR6	9107	CC1	Myotubularin	MTMR6		myotubularin related protein 6	603561	13q12		0	No	Yes	Yes
MTMR7	9108	CC1	Myotubularin	MTMR6		myotubularin related protein 7	603562	8p22		0	No	Yes	Yes
MTMR8	55613	CC1	Myotubularin	MTMR6		myotubularin related protein 8		Xq11.2		0	No	No	Unknown
MTMR9	66036	CC1	Myotubularin	MTMR9	C8orf9, LIP-STYX, MTMR8	myotubularin related protein 9	606260	8p23-p22		2	No	No	Unknown
PALD1	27143	CC1	Paladin	Paladin	KIAA1274, PALD	phosphatase domain containing, paladin 1	614656	10q22.1		1	No	No	Unknown
DNAJC6	9829	CC1	PTEN	Auxilin	DJC6, PARK19	DnaJ (Hsp40) homolog, subfamily C, member 6	608375	1p31.3	615528	0	No	No	Predicted pseudophosphatase
GAK	2580	CC1	PTEN	Auxilin	DNAJ26, DNAJC26	cyclin G associated kinase	602052	4p16		5	No	No	Verified pseudophosphatase
PTEN	5728	CC1	PTEN	PTEN	10q23del, BZS, CWS1, DEC, GLM2, MHAM, MMAC11, TEP1, PTEN	phosphatase and tensin homolog	601728	10q23.3	158350, 605309, 176807, 613028, 607174	6	Yes	Yes	Yes
TNS1	7145	CC1	PTEN	Tensin	MST091, MST122, MST127, MSTP091, MSTP122, MSTP127, MXRA6, PPP1R155, TNS	tensin 1	600076	2q35-q36		3	No	No	Verified pseudophosphatase
TNS2	23371	CC1	PTEN	Tensin	C1-TEN, C1TEN, TENC1	tensin 2	607717	12q13.13		0	No	Yes	Yes
TNS3	64759	CC1	PTEN	Tensin	TEM6, TENS1	tensin 3	606825	7p12.3		1	No	No	Unknown
TPTE	7179	CC1	PTEN	VSP	CT44, PTEN2	transmembrane phosphatase with tensin homology	604336	21p11		0	No	No	Unknown
TPTE2	93492	CC1	PTEN	VSP	TPIP	transmembrane phosphoinositide 3-phosphatase and tensin homolog 2	606791	13q12.11		15	No	Yes	Yes
PTPN1	5770	CC1	PTP	PTPN1	PTP1B	protein tyrosine phosphatase, non-receptor type 1	176885	20q13.1-q13.2	125853	0	Yes	No	Yes
PTPN2	5771	CC1	PTP	PTPN1	PTN2, PTPT, TC-PTP, TCELLPTP, TCPTP	protein tyrosine phosphatase, non-receptor type 2	176887	18p11.3-p11.2		1	Yes	No	Yes
PTPN12	5782	CC1	PTP	PTPN12	PTP-PEST, PTPG1	protein tyrosine phosphatase, non-receptor type 12	600079	7q11.23		1	Yes	No	Yes
PTPN18	26469	CC1	PTP	PTPN12	BDP1, PTP-HSCF	protein tyrosine phosphatase, non-receptor type 18 (brain-derived)	606587	2q21.1		4	Yes	No	Yes
PTPN22	26191	CC1	PTP	PTPN12	LYP, LYP1, LYP2, PEP, PTPN8	protein tyrosine phosphatase, non-receptor type 22 (lymphoid)	600716	1p13.2	222100, 180300, 152700	0	Yes	No	Yes
PTPN13	5783	CC1	PTP	PTPN13	FAP-1, PNP1, PTP-BAS, PTP-BL, PTP1E, PTPL1, PTPLE, hPTP1E	protein tyrosine phosphatase, non-receptor type 13 (APO-1/CD95 (Fas)-associated phosphatase)	600267	4q21.3		2	Yes	No	Yes
PTPN20	26095	CC1	PTP	PTPN13	CT126A, PTPN20B, bA142I17.1, bA42B19.1, hPTPN20, PTPN20	protein tyrosine phosphatase, non-receptor type 20	610630610631	10q11.22		0	No	No	Unknown
PTPN14	5784	CC1	PTP	PTPN14	PEZ, PTP36	protein tyrosine phosphatase, non-receptor type 14	603155	1q32.2	613611	3	Yes	No	Yes
PTPN21	11099	CC1	PTP	PTPN14	PTPD1, PTPRL10	protein tyrosine phosphatase, non-receptor type 21	603271	14q31.3		4	No	No	Unknown
PTPN23	25930	CC1	PTP	PTPN23	HD-PTP, HDPTP, PTP-TD14	protein tyrosine phosphatase, non-receptor type 23	606584	3p21.3	618890	5	Yes	No	Yes
PTPN3	5774	CC1	PTP	PTPN3	PTP-H1, PTPH1	protein tyrosine phosphatase, non-receptor type 3	176877	9q31		2	Yes	No	Yes
PTPN4	5775	CC1	PTP	PTPN3	MEG, PTPMEG, PTPMEG1	protein tyrosine phosphatase, non-receptor type 4 (megakaryocyte)	176878	2q14.2		1	Yes	No	Yes
PTPN5	84867	CC1	PTP	PTPN5_RR	PTPSTEP, STEP	protein tyrosine phosphatase, non-receptor type 5 (striatum-enriched)	176879	11p15.1		1	Yes	No	Yes
PTPN7	5778	CC1	PTP	PTPN5_RR	BPTP-4, HEPTP, LC-PTP, LPTP, PTPNI	protein tyrosine phosphatase, non-receptor type 7	176889	1q32.1		1	Yes	No	Yes
PTPRR	5801	CC1	PTP	PTPN5_RR	EC-PTP, PCPTP1, PTP-SL, PTPBR7, PTPRQ	protein tyrosine phosphatase, receptor type, R	602853	12q15		1	Yes	No	Yes
PTPN11	5781	CC1	PTP	PTPN6	BPTP3, CFC, JMML, METCDS, NS1, PTP-1D, PTP2C, SH-PTP2, SH-PTP3, SHP2	protein tyrosine phosphatase, non-receptor type 11	176876	12q24	151100, 607785, 156250, 163950	24	Yes	No	Yes
PTPN6	5777	CC1	PTP	PTPN6	HCP, HCPH, HPTP1C, PTP-1C, SH-PTP1, SHP-1, SHP-1L, SHP1	protein tyrosine phosphatase, non-receptor type 6	176883	12p13		0	Yes	No	Yes
PTPN9	5780	CC1	PTP	PTPN9	MEG2, PTPMEG2	protein tyrosine phosphatase, non-receptor type 9	600768	15q24.2		2	Yes	No	Yes
PTPRA	5786	CC1	PTP	PTPRA	HEPTP, HLPR, HPTPA, HPTPalpha, LRP, PTPA, PTPRL2, R-PTP-alpha, RPTPA	protein tyrosine phosphatase, receptor type, A	176884	20p13		0	Yes	No	Yes
PTPRE	5791	CC1	PTP	PTPRA	HPTPE, PTPE, R-PTP-EPSILON	protein tyrosine phosphatase, receptor type, E	600926	10q26		0	Yes	No	Yes
PTPRB	5787	CC1	PTP	PTPRB	HPTP-BETA, HPTPB, PTPB, R-PTP-BETA, VEPTP	protein tyrosine phosphatase, receptor type, B	176882	12q15-q21		1	Yes	No	Yes
PTPRH	5794	CC1	PTP	PTPRB	R-PTP-H, SAP1	protein tyrosine phosphatase, receptor type, H	602510	19q13.4		1	Yes	No	Yes
PTPRJ	5795	CC1	PTP	PTPRB	CD148, DEP1, HPTPeta, R-PTP-ETA, SCC1	protein tyrosine phosphatase, receptor type, J	600925	11p11.2		0	Yes	No	Yes
PTPRO	5800	CC1	PTP	PTPRB	GLEPP1, NPHS6, PTP-OC, PTP-U2T, PTPU2, R-PTP-O, PTPRO	protein tyrosine phosphatase, receptor type, O	600579	12p13-p12	614196	1	Yes	No	Yes
PTPRQ	374462	CC1	PTP	PTPRB	DFNB84, DFNB84A, PTPGMC1, R-PTP-Q	protein tyrosine phosphatase, receptor type, Q	603317	12q21.2	617663, 613391	0	No	Yes	Yes
PTPRC	5788	CC1	PTP	PTPRC	B220, CD45, CD45R, GP180, L-CA, LCA, LY5, T200	protein tyrosine phosphatase, receptor type, C	151460	1q31-q32	608971, 609532	1	Yes	No	Yes
PTPRD	5789	CC1	PTP	PTPRD	HPTP, HPTPD, HPTPDELTA, PTPD, RPTPDELTA	protein tyrosine phosphatase, receptor type, D	601598	9p23-p24.3		3	Yes	No	Yes
PTPRF	5792	CC1	PTP	PTPRD	BNAH2, LAR	protein tyrosine phosphatase, receptor type, F	179590	1p34	616001	3	Yes	No	Yes
PTPRS	5802	CC1	PTP	PTPRD	PTPSIGMA	protein tyrosine phosphatase, receptor type, S	601576	19p13.3		1	Yes	No	Yes
PTPRG	5793	CC1	PTP	PTPRG	HPTPG, PTPG, R-PTP-GAMMA, RPTPG	protein tyrosine phosphatase, receptor type, G	176886	3p21-p14		8	Yes	No	Yes
PTPRZ1	5803	CC1	PTP	PTPRG	HPTPZ, HPTPzeta, PTP-ZETA, PTP18, PTPRZ, PTPZ, R-PTP-zeta-2, RPTPB, RPTPbeta, phosphacan	protein tyrosine phosphatase, receptor-type, Z polypeptide 1	176891	7q31.3		2	Yes	No	Yes
PTPRK	5796	CC1	PTP	PTPRK	R-PTP-kappa	protein tyrosine phosphatase, receptor type, K	602545	6q22.2-q22.3		1	Yes	No	Yes
PTPRM	5797	CC1	PTP	PTPRK	PTPRL1, R-PTP-MU, RPTPM, RPTPU, hR-PTPu	protein tyrosine phosphatase, receptor type, M	176888	18p11.2		2	Yes	No	Yes
PTPRT	11122	CC1	PTP	PTPRK	RPTPrho	protein tyrosine phosphatase, receptor type, T	608712	20q12-q13		3	Yes	No	Yes
PTPRU	10076	CC1	PTP	PTPRK	FMI, PCP-2, PTP, PTP-J, PTP-PI, PTP-RO, PTPPSI, PTPRO, PTPU2, R-PTP-PSI, R-PTP-U, hPTP-J	protein tyrosine phosphatase, receptor type, U	602454	1p35.3		3	Yes	No	Yes
PTPRN	5798	CC1	PTP	PTPRN	IA-2, IA-2/PTP, IA2, ICA512, R-PTP-N	protein tyrosine phosphatase, receptor type, N	601773	2q35-q36.1		0	No	No	Unknown
PTPRN2	5799	CC1	PTP	PTPRN	IA-2beta, IAR, ICAAR, PTPRP, R-PTP-N2	protein tyrosine phosphatase, receptor type, N polypeptide 2	601698	7q36		1	No	Yes	Yes
FIG4	9896	CC1	Sac	FIG4	ALS11, BTOP, CMT4J, KIAA0274, SAC3, YVS, dJ249I4.1	FIG4 phosphoinositide 5-phosphatase	609390	6q21	216340	0	No	Yes	Yes
INPP5F	22876	CC1	Sac	INPP5F	MSTP007, MSTPO47, SAC2, hSAC2	inositol polyphosphate-5-phosphatase F	609389	10q26.11		2	No	Yes	Yes
SACM1L	22908	CC1	Sac	SAC1	SAC1	SAC1 suppressor of actin mutations 1-like (yeast)	606569	3p21.3		0	No	Yes	Yes
SYNJ1	8867	CC1	Sac	Synaptojanin	INPP5G, PARK20	synaptojanin 1	604297	21q22.2	617389	2	No	Yes	Yes
SYNJ2	8871	CC1	Sac	Synaptojanin	INPP5H	synaptojanin 2	609410	6q25.3		1	No	Yes	Yes
LMWPTP	52	CC2	LMWPTP	LMWPTP	HAAP, LMW-PTP, ACP1	acid phosphatase 1, soluble	171500	2p25		0	Yes	Yes	Yes
SSU72	29101	CC2	SSU72	SSU72	HSPC182, PNAS-120	SSU72 homolog, RNA polymerase II CTD phosphatase		1p36.33		0	Yes	No	Yes
CDC25A	993	CC3	CDC25	CDC25	CDC25A2	cell division cycle 25A	116947	3p21		1	Yes	No	Yes
CDC25B	994	CC3	CDC25	CDC25		cell division cycle 25B	116949	20p13		1	Yes	No	Yes
CDC25C	995	CC3	CDC25	CDC25	CDC25, PPP1R60	cell division cycle 25C	157680	5q31		0	Yes	No	Yes
EYA1	2138	HAD	EYA	EYA	BOP, BOR, BOS1, OFC1	EYA transcriptional coactivator and phosphatase 1	601653	8q13.3	166780, 602588, 113650	2	Yes	No	Yes
EYA2	2139	HAD	EYA	EYA	EAB1	EYA transcriptional coactivator and phosphatase 2	601654	20q13.1		0	Yes	No	Yes
EYA3	2140	HAD	EYA	EYA		EYA transcriptional coactivator and phosphatase 3	601655	1p36		0	Yes	No	Yes
EYA4	2070	HAD	EYA	EYA	CMD1J, DFNA10	EYA transcriptional coactivator and phosphatase 4	603550	6q23	605362, 601316	0	No	No	Unknown
CTDSPL2	51496	HAD	FCP	CTDSPL2	HSPC058, HSPC129	CTD (carboxy-terminal domain, RNA polymerase II, polypeptide A) small phosphatase like 2		15q15.3-q21.1		0	No	No	Unknown
Dullard	23399	HAD	FCP	DULLARD	DULLARD, HSA011916, NET56, CTDNEP1	CTD nuclear envelope phosphatase 1	610684	17p13		0	No	No	Unknown
FCP1	9150	HAD	FCP	FCP1	CCFDN, FCP1, CTDP1	CTD (carboxy-terminal domain, RNA polymerase II, polypeptide A) phosphatase, subunit 1	604927	18q23	604168	2	Yes	No	Yes
SCP1	58190	HAD	FCP	SCP	NIF3, NLI-IF, NLIIF, CTDSP1	CTD (carboxy-terminal domain, RNA polymerase II, polypeptide A) small phosphatase 1	605323	2q35		1	Yes	No	Yes
SCP2	10106	HAD	FCP	SCP	OS4, PSR2, CTDSP2	CTD (carboxy-terminal domain, RNA polymerase II, polypeptide A) small phosphatase 2	608711	12q14.1		1	Yes	No	Yes
SCP3	10217	HAD	FCP	SCP	C3orf8, HYA22, PSR1, RBSP3, CTDSPL	CTD (carboxy-terminal domain, RNA polymerase II, polypeptide A) small phosphatase-like	608592	3p21.3		0	Yes	No	Yes
TIMM50	92609	HAD	FCP	TIM50	TIM50, TIM50L, TIMM50	translocase of inner mitochondrial membrane 50 homolog (S. cerevisiae)	607381	19q13.2		1	No	No	Unknown
UBLCP1	134510	HAD	FCP	UBLCP1	CPUB1, UBLCP1	ubiquitin-like domain containing CTD phosphatase 1	609867	5q33.3		1	No	No	Unknown
CECR5	27440	HAD	NagD	CUT		cat eye syndrome chromosome region, candidate 5				0	No	No	Unknown
HDHD2	84064	HAD	NagD	LHPP	3110052N05Rik, HEL-S-301	haloacid dehalogenase-like hydrolase domain containing 2		18q21.1		1	No	No	Unknown
LHPP	64077	HAD	NagD	LHPP	HDHD2B	phospholysine phosphohistidine inorganic pyrophosphate phosphatase		10q26.13		0	No	No	Unknown
CIN	57026	HAD	NagD	PGP	CIN, PLP, dJ37E16.5, PDXP, Chronophin	pyridoxal (pyridoxine, vitamin B6) phosphatase	609246	22q12.3		0	Yes	Yes	Yes
PGP	283871	HAD	NagD	PGP	PGPase	phosphoglycolate phosphatase	172280	16p13.3		2	Yes	Yes	Yes
PFKFB1	5207	HP	HP1	PFKFB	F6PK, HL2K, PFRX	6-phosphofructo-2-kinase/fructose-2,6-biphosphatase 1	311790	Xp11.21		0	No	Yes	Yes
PFKFB2	5208	HP	HP1	PFKFB	PFK-2/FBPase-2	6-phosphofructo-2-kinase/fructose-2,6-biphosphatase 2	171835	1q31		2	No	Yes	Yes
PFKFB3	5209	HP	HP1	PFKFB	IPFK2, PFK2	6-phosphofructo-2-kinase/fructose-2,6-biphosphatase 3	605319	10p15.1		1	No	No	Verified pseudophosphatase
PFKFB4	5210	HP	HP1	PFKFB		6-phosphofructo-2-kinase/fructose-2,6-biphosphatase 4	605320	3p22-p21		1	No	Yes	Yes
BPGM	669	HP	HP1	PGAM	DPGM	2,3-bisphosphoglycerate mutase	613896	7q33	222800	0	No	Yes	Yes
PGAM1	5223	HP	HP1	PGAM	HEL-S-35, PGAM-B, PGAMA	phosphoglycerate mutase 1 (brain)	172250	10q25.3		1	No	Yes	Yes
PGAM2	5224	HP	HP1	PGAM	GSD10, PGAM-M, PGAMM	phosphoglycerate mutase 2 (muscle)	612931	7p13-p12	261670	0	No	Yes	Yes
PGAM4	441531	HP	HP1	PGAM	PGAM-B, PGAM1, PGAM3, dJ1000K24.1	phosphoglycerate mutase family member 4	300567	Xq13		0	No	Yes	Yes
PGAM5	192111	HP	HP1	PGAM5	BXLBV68	PGAM family member 5, serine/threonine protein phosphatase, mitochondrial	614939	12q24.33		0	Yes	No	Yes
UBASH3A	53347	HP	HP1	STS	CLIP4, STS-2, TULA, TULA-1	ubiquitin associated and SH3 domain containing A	605736	21q22.3		1	Yes	No	Yes
UBASH3B	84959	HP	HP1	STS	STS-1, STS1, TULA-2, TULA2, p70	ubiquitin associated and SH3 domain containing B	609201	11q24.1		0	Yes	No	Yes
TIGAR	57103	HP	HP1	TIGAR	C12orf5, FR2BP	TP53 induced glycolysis regulatory phosphatase	610775	12p13.3		0	No	Yes	Yes
ACP2	53	HP	HP2	ACP2	LAP	acid phosphatase 2, lysosomal	171650	11p12-p11	200950	1	No	No	Unknown
ACPP	55	HP	HP2	ACP2	5'-NT, ACP-3, ACP3	acid phosphatase, prostate	171790	3q22.1		0	Yes	Yes	Yes
ACPT	93650	HP	HP2	ACP2		acid phosphatase, testicular	606362	19q13.4		0	Yes	No	Yes
ACP6	51205	HP	HP2	ACP6	ACPL1, LPAP, PACPL1	acid phosphatase 6, lysophosphatidic	611471	1q21		0	No	Yes	Yes
MINPP1	9562	HP	HP2	MINPP1	HIPER1, MINPP2, MIPP	multiple inositol-polyphosphate phosphatase 1	605391	10q23	619527	0	No	Yes	Yes
PPIP5K1	9677	HP	HP2	PPIP5K	HISPPD2A, IP6K, IPS1, VIP1, hsVIP1	diphosphoinositol pentakisphosphate kinase 1	610979	15q15.3		0	No	No	Verified pseudophosphatase
PPIP5K2	23262	HP	HP2	PPIP5K	HISPPD1, IP7K2, VIP2	diphosphoinositol pentakisphosphate kinase 2	611648	5q21.1	618422	0	No	No	Verified pseudophosphatase
PXYLP1	92370	HP	HP2	PXYLP1	ACPL2, HEL124, XYLP	2-phosphoxylose phosphatase 1		3q23		0	Yes	No	Yes
PHP	29085	PHP	PHP	PHP	CGI-202, HEL-S-132P, HSPC141, PHP14, PHPT1	phosphohistidine phosphatase 1	610167	9q34.3		0	Yes	No	Yes
ILKAP	80895	PPM	PPM	ILKAP	ILKAP23, PP2C-DELTA, ILKAP	integrin-linked kinase-associated serine/threonine phosphatase		2q37.3		0	No	No	Unknown
PDP1	54704	PPM	PPM	PDPc	PDH, PDP, PDPC, PPM2C	pyruvate dehyrogenase phosphatase catalytic subunit 1	605993	8q22.1	608782	0	Yes	No	Yes
PDP2	57546	PPM	PPM	PDPc	PPM2C2	pyruvate dehyrogenase phosphatase catalytic subunit 2	615499	16q22.1		0	Yes	No	Yes
PHLPP1	23239	PPM	PPM	PHLPP	PHLPP, PLEKHE1, SCOP	PH domain and leucine rich repeat protein phosphatase 1	609396	18q21.33		2	Yes	No	Yes
PHLPP2	23035	PPM	PPM	PHLPP	PHLPPL	PH domain and leucine rich repeat protein phosphatase 2	611066	16q22.2		4	Yes	No	Yes
PP2D1	151649	PPM	PPM	PP2D1	C3orf48	protein phosphatase 2C-like domain containing 1		3p24.3		0	No	No	Predicted pseudophosphatase
PPM1A	5494	PPM	PPM	PPM1A	PP2C-ALPHA, PP2CA, PP2Calpha	protein phosphatase, Mg2+/Mn2+ dependent, 1A	606108	14q23.1		0	Yes	No	Yes
PPM1B	5495	PPM	PPM	PPM1A	PP2C-beta, PP2C-beta-X, PP2CB, PP2CBETA, PPC2BETAX	protein phosphatase, Mg2+/Mn2+ dependent, 1B	603770	2p21		5	Yes	No	Yes
PPM1N	147699	PPM	PPM	PPM1A		protein phosphatase, Mg2+/Mn2+ dependent, 1N (putative)		19q13.32		0	No	No	Unknown
PPM1D	8493	PPM	PPM	PPM1D	PP2C-DELTA, WIP1	protein phosphatase, Mg2+/Mn2+ dependent, 1D	605100	17q23.2	114480, 617450	5	Yes	No	Yes
PPM1E	22843	PPM	PPM	PPM1E	CaMKP-N, POPX1, PP2CH, caMKN	protein phosphatase, Mg2+/Mn2+ dependent, 1E		17q22		2	Yes	No	Yes
PPM1F	9647	PPM	PPM	PPM1E	CAMKP, CaMKPase, FEM-2, POPX2, hFEM-2	protein phosphatase, Mg2+/Mn2+ dependent, 1F		22q11.22		1	Yes	No	Yes
PPM1G	5496	PPM	PPM	PPM1G	PP2CG, PP2CGAMMA, PPP2CG	protein phosphatase, Mg2+/Mn2+ dependent, 1G	605119	2p23.3		0	Yes	No	Yes
PPM1H	57460	PPM	PPM	PPM1H	ARHCL1, NERPP-2C, URCC2	protein phosphatase, Mg2+/Mn2+ dependent, 1H	616016	12q14.1		1	Yes	No	Yes
PPM1J	333926	PPM	PPM	PPM1H	PP2CZ, PP2Czeta, PPP2CZ	protein phosphatase, Mg2+/Mn2+ dependent, 1J	609957	1p13.2		1	No	No	Unknown
PPM1M	132160	PPM	PPM	PPM1H	PP2C-eta, PP2CE, PP2Ceta	protein phosphatase, Mg2+/Mn2+ dependent, 1M	608979	3p21.2		0	Yes	No	Yes
PPM1K	152926	PPM	PPM	PPM1K	BDP, MSUDMV, PP2Ckappa, PP2Cm, PTMP, UG0882E07	protein phosphatase, Mg2+/Mn2+ dependent, 1K	611065	4q22.1	615135	0	Yes	No	Yes
PPM1L	151742	PPM	PPM	PPM1L	PP2C-epsilon, PP2CE, PPM1-LIKE	protein phosphatase, Mg2+/Mn2+ dependent, 1L	611931	3q26.1		0	Yes	No	Yes
PPTC7	160760	PPM	PPM	PTC7	TA-PP2C, TAPP2C	PTC7 protein phosphatase homolog	609668	12q24.11		0	No	No	Unknown
TAB1	10454	PPM	PPM	TAB1	3'-Tab1, MAP3K7IP1	TGF-beta activated kinase 1/MAP3K7 binding protein 1	602615	22q13.1		0	No	No	Verified pseudophosphatase
ACP5	54	PPPL	PAP	ACP5	HPAP, SPENCDI, TRAP	acid phosphatase 5, tartrate resistant	171640	19p13.2	607944	0	Yes	No	Yes
ACP7	390928	PPPL	PAP	PAPL	PAPL, PAPL1	iron/zinc purple acid phosphatase-like protein	610490	19q13.2		1	No	No	Unknown
PPP1CA	5499	PPPL	PPP	PPP1C	PP-1A, PP1A, PP1alpha, PPP1A	protein phosphatase 1, catalytic subunit, alpha isozyme	176875	11q13		0	Yes	No	Yes
PPP1CB	5500	PPPL	PPP	PPP1C	HEL-S-80p, PP-1B, PP1B, PP1beta, PPP1CD	protein phosphatase 1, catalytic subunit, beta isozyme	600590	2p23	617506	8	Yes	No	Yes
PPP1CC	5501	PPPL	PPP	PPP1C	PP-1G, PP1C, PPP1G	protein phosphatase 1, catalytic subunit, gamma isozyme	176914	12q24.1-q24.2		0	Yes	No	Yes
PPP2CA	5515	PPPL	PPP	PPP2C	PP2Ac, PP2CA, PP2Calpha, RP-C	protein phosphatase 2, catalytic subunit, alpha isozyme	176915	5q31.1	618354	2	Yes	No	Yes
PPP2CB	5516	PPPL	PPP	PPP2C	PP2Abeta, PP2CB	protein phosphatase 2, catalytic subunit, beta isozyme	176916	8p12		0	Yes	No	Yes
PPP3CA	5530	PPPL	PPP	PPP3C	CALN, CALNA, CALNA1, CCN1, CNA1, PPP2B	protein phosphatase 3, catalytic subunit, alpha isozyme	114105	4q24	618265, 617711	4	Yes	No	Yes
PPP3CB	5532	PPPL	PPP	PPP3C	CALNA2, CALNB, CNA2, PP2Bbeta	protein phosphatase 3, catalytic subunit, beta isozyme	114106	10q22.2		0	Yes	No	Yes
PPP3CC	5533	PPPL	PPP	PPP3C	CALNA3, CNA3, PP2Bgamma	protein phosphatase 3, catalytic subunit, gamma isozyme	114107	8p21.3		0	No	No	Unknown
PPP4C	5531	PPPL	PPP	PPP4C	PP-X, PP4, PP4C, PPH3, PPP4, PPX	protein phosphatase 4, catalytic subunit	602035	16p11.2		0	Yes	No	Yes
PPP5C	5536	PPPL	PPP	PPP5C	PP5, PPP5, PPT	protein phosphatase 5, catalytic subunit	600658	19q13.3		1	Yes	No	Yes
PPP6C	5537	PPPL	PPP	PPP6C	PP6, PP6C	protein phosphatase 6, catalytic subunit	612725	9q33.3		0	Yes	No	Yes
PPEF1	5475	PPPL	PPP	PPP7C	PP7, PPEF, PPP7C, PPP7CA	protein phosphatase, EF-hand calcium binding domain 1	300109	Xp22		0	No	No	Unknown
PPEF2	5470	PPPL	PPP	PPP7C	PPP7CB	protein phosphatase, EF-hand calcium binding domain 2	602256	4q21.1		0	No	No	Unknown
RPAP2	79871	RTR1	RTR1	RTR1	C1orf82, Rtr1	RNA polymerase II associated protein 2	611476	1p22.1		2	Yes	No	Yes
